# Supplementary material for: Factors associated with anaemia among preschool- age children in underprivileged neighbourhoods in Antananarivo, Madagascar
Source: BMC Public Health. 2022 Jul 9;22:1320. doi: 10.1186/s12889-022-13716-6 (PMC9271242; doi:10.1186/s12889-022-13716-6)
Supplement: Supplementary file 1 — Additional file 1. [file 12889_2022_13716_MOESM1_ESM.xlsx]

## Sheet: Feuil1
id	cough	clogged nose	runny nose	crp	ascaris	trichuris	age	stunted	DDS	dental caries	dermatitis	Gender	iron deficiency	weaning age	age_intro_food	entamoeba_hist	parasite	citrulline_level	anaemia	calprotectinelevel	alphaantitrypsinlevel	history_malnut	socio_eco	mother_statut_nutr
1429HJRA026	0	0	0	<06,0	0	1	55.9227	1	inadequate	0	0	female	0	24 mo and more	6mo and more	0	1	Too low	0	too high	normal	0	2	underweight
1429HJRA166	0	1	1	<06,0	1	1	49.7748	1	inadequate	1	0	female	0	24 mo and more	6mo and more	0	1	Too low	0	normal	normal	0	2	not underweight
1429HMET019	0	0	1	<06,0	0	1	55.6925	1	adequate	1	0	male	0	24 mo and more	6mo and more	0	1	Too low	0	normal	normal	0	1	underweight
1429HMET067	1	1	1	13	0	1	50.5967	1	inadequate	0	0	female	0	24 mo and more	less than 6mo	1	1	Too low	0	normal	normal	0	1	underweight
1429HMET070	1	1	1	8	0	1	53.6542	0	adequate	0	0	female	0	less than 12 mo	less than 6mo	0	1	Too low	0	too high	normal	0	2	not underweight
1429HMET255	0	1	1	12	1	1	50.531	1	inadequate	1	0	female	0	24 mo and more	6mo and more	0	1	Too low	1	too high	normal	0	1	not underweight
1429HMET263	1	1	1	9	0	1	52.3063	1	adequate	1	0	male	0	24 mo and more	less than 6mo	0	1	Too low	0	normal	normal	0	1	not underweight
1429HMET290	0	1	1	11	0	0	49.9392	1	adequate	0	0	male	0	less than 12 mo	less than 6mo	0	0	Too low	0	normal	NA	0	1	not underweight
1429HJRA002	0	0	0	<06,0	0	0	41.8516	1	adequate	0	0	male	0	24 mo and more	less than 6mo	0	0	normal	0	normal	normal	0	1	underweight
1429HJRA003	0	0	1	<06,0	1	1	42.1475	1	inadequate	0	0	female	1	24 mo and more	less than 6mo	0	1	normal	1	too high	normal	0	1	not underweight
1429HJRA004	1	1	1	6	0	1	55.6268	1	inadequate	0	0	female	0	24 mo and more	6mo and more	1	1	normal	0	too high	normal	1	1	not underweight
1429HJRA006	1	1	1	6	1	1	29.786	1	inadequate	0	0	male	0	less than 12 mo	less than 6mo	0	1	normal	0	too high	elevated	0	3	not underweight
1429HJRA008	1	1	1		1	0	41.3256	1	inadequate	0	0	male	NA	12-24mo	6mo and more	1	1	normal	NA	too high	normal	0	1	not underweight
1429HJRA009	1	1	1	7	1	0	29.5558	1	inadequate	0	0	female	0	12-24mo	6mo and more	0	0	normal	0	normal	normal	0	1	not underweight
1429HJRA010	0	0	1	<06,0	1	1	35.9667	1	inadequate	0	0	male	0	24 mo and more	6mo and more	0	1	normal	1	normal	normal	0	1	not underweight
1429HJRA011	0	0	1	<06,0	1	1	44.2187	1	inadequate	0	1	male	0	24 mo and more	6mo and more	0	1	normal	0	too high	elevated	0	1	not underweight
1429HJRA012	0	0	1	<06,0	1	1	25.1833	1	inadequate	0	0	male	0	less than 12 mo	6mo and more	0	1	normal	0	normal	normal	0	1	not underweight
1429HJRA013	0	1	1	<06,0	1	0	50.6625	0	inadequate	0	0	female	0	24 mo and more	6mo and more	0	0	normal	0	too high	normal	0	1	not underweight
1429HJRA014	0	0	0	<06,0	0	0	31.2983	1	adequate	0	0	male	0	24 mo and more	6mo and more	1	1	normal	0	normal	normal	0	1	not underweight
1429HJRA015	1	0	1	<06,0	0	1	48.0324	1	inadequate	0	0	female	1	24 mo and more	less than 6mo	0	1	normal	1	NA	NA	0	1	underweight
1429HJRA016	1	0	0	<06,0	1	1	49.9721	1	inadequate	1	0	female	0	24 mo and more	less than 6mo	1	1	normal	0	normal	normal	0	1	underweight
1429HJRA017	0	0	1	<06,0	0	1	38.3996	0	inadequate	1	0	female	0	less than 12 mo	less than 6mo	0	1	normal	0	normal	normal	0	1	not underweight
1429HJRA018	0	0	0	16	0	0	25.4134	1	adequate	1	0	female	0	NA	6mo and more	0	0	normal	0	normal	normal	0	2	not underweight
1429HJRA020	1	1	1	5	1	0	33.3366	1	adequate	0	0	male	1	less than 12 mo	less than 6mo	0	0	normal	0	normal	normal	0	2	not underweight
1429HJRA021	0	0	0	<06,0	1	1	58.6843	0	adequate	0	0	female	1	24 mo and more	less than 6mo	1	1	normal	1	normal	normal	0	1	not underweight
1429HJRA022	1	1	1	<06,0	1	1	47.0132	1	inadequate	0	0	male	0	12-24mo	6mo and more	0	1	normal	0	too high	normal	0	1	not underweight
1429HJRA023	0	0	0	<06,0	0	1	59.0131	0	inadequate	1	0	male	0	less than 12 mo	6mo and more	1	1	normal	0	normal	normal	0	2	not underweight
1429HJRA024	0	1	1	<06,0	0	0	32.9092	0	inadequate	0	0	female	0	less than 12 mo	6mo and more	0	0	normal	0	too high	normal	0	2	not underweight
1429HJRA025	0	1	1	<06,0	1	1	54.0487	1	adequate	1	0	female	0	24 mo and more	less than 6mo	0	1	normal	0	normal	normal	0	1	not underweight
1429HJRA027	1	1	1	<06,0	0	0	32.4161	0	adequate	0	0	male	1	less than 12 mo	less than 6mo	0	0	normal	1	normal	normal	0	1	not underweight
1429HJRA028	1	1	1	<06,0	0	1	57.0733	1	adequate	1	0	female	0	24 mo and more	6mo and more	0	1	normal	0	too high	normal	0	2	not underweight
1429HJRA029	1	0	1	<06,0	1	1	57.8295	1	adequate	0	0	female	0	12-24mo	less than 6mo	0	1	normal	0	normal	normal	0	1	not underweight
1429HJRA030	0	0	0	<06,0	0	1	58.224	1	inadequate	0	0	male	0	24 mo and more	6mo and more	0	1	normal	0	normal	normal	0	1	not underweight
1429HJRA031	0	0	0	11	0	1	42.8708	0	adequate	1	0	male	0	24 mo and more	6mo and more	0	1	normal	0	too high	elevated	0	2	not underweight
1429HJRA032	0	0	0	<06,0	0	1	33.3366	0	adequate	0	0	female	0	less than 12 mo	6mo and more	0	1	normal	0	normal	elevated	0	2	not underweight
1429HJRA033	0	0	1	5	1	1	28.5038	0	inadequate	1	0	male	0	less than 12 mo	6mo and more	0	1	normal	0	too high	normal	0	2	not underweight
1429HJRA034	0	0	0	6	1	1	41.7858	0	inadequate	0	0	male	0	24 mo and more	less than 6mo	0	1	normal	0	normal	normal	0	2	not underweight
1429HJRA035	0	0	0	6	1	1	55.561	0	adequate	0	0	male	0	24 mo and more	less than 6mo	0	1	normal	0	too high	elevated	0	1	not underweight
1429HJRA036	0	0	1	<06,0	0	1	46.8488	1	inadequate	0	0	male	0	24 mo and more	6mo and more	0	1	normal	0	normal	normal	0	1	not underweight
1429HJRA037	0	1	1	<06,0	1	1	57.0405	1	inadequate	1	0	male	0	less than 12 mo	6mo and more	0	1	normal	0	too high	normal	0	1	underweight
1429HJRA038	1	1	1	<06,0	1	1	40.6352	1	inadequate	0	0	female	0	24 mo and more	less than 6mo	0	1	normal	0	normal	normal	0	1	not underweight
1429HJRA039	1	1	1	27	1	1	36.6243	1	inadequate	0	0	male	1	24 mo and more	6mo and more	0	1	normal	1	too high	normal	0	1	underweight
1429HJRA040	1	0	0	<06,0	0	1	48.2954	0	adequate	0	0	female	0	24 mo and more	6mo and more	0	1	normal	0	normal	normal	0	2	underweight
1429HJRA041	0	0	0	<06,0	0	1	59.2761	0	inadequate	0	0	male	1	less than 12 mo	6mo and more	0	1	normal	1	too high	normal	0	1	not underweight
1429HJRA042	0	0	0	<06,0	0	1	49.2488	1	adequate	0	0	female	0	12-24mo	6mo and more	0	1	normal	0	too high	normal	0	1	NA
1429HJRA043	0	1	1	<06,0	1	1	43.9886	0	adequate	0	0	female	1	24 mo and more	6mo and more	0	1	normal	1	too high	normal	0	1	not underweight
1429HJRA044	0	1	0	6	0	1	45.1392	0	inadequate	0	0	male	1	24 mo and more	6mo and more	1	1	normal	1	normal	normal	0	2	not underweight
1429HJRA045	0	1	1	6	1	1	58.8158	0	adequate	1	0	female	1	24 mo and more	6mo and more	0	1	normal	0	normal	normal	0	2	not underweight
1429HJRA046	0	0	0	<06,0	1	0	35.638	0	adequate	0	0	female	0	less than 12 mo	less than 6mo	0	0	normal	0	normal	normal	0	2	underweight
1429HJRA047	0	0	0	<06,0	0	1	58.4542	1	adequate	0	1	male	0	12-24mo	6mo and more	0	1	normal	0	normal	normal	0	1	NA
1429HJRA048	0	1	1	14	0	1	28.9312	1	inadequate	0	0	male	1	less than 12 mo	less than 6mo	0	1	normal	1	too high	elevated	0	1	not underweight
1429HJRA049	0	1	1	<06,0	1	1	42.4762	1	adequate	0	0	female	0	24 mo and more	less than 6mo	0	1	normal	0	normal	normal	0	1	not underweight
1429HJRA050	0	1	0	<06,0	1	1	36.2297	0	inadequate	1	0	female	0	less than 12 mo	less than 6mo	0	1	normal	0	too high	normal	0	1	not underweight
1429HJRA051	0	0	1	<06,0	0	0	35.901	1	adequate	0	0	female	0	24 mo and more	6mo and more	0	0	normal	1	normal	normal	0	1	not underweight
1429HJRA052	1	1	1	<06,0	1	1	50.1036	1	inadequate	0	0	female	0	12-24mo	less than 6mo	0	1	normal	0	normal	normal	0	1	not underweight
1429HJRA055	0	1	1	<06,0	1	0	44.5475	1	adequate	1	0	male	0	24 mo and more	6mo and more	0	0	normal	0	normal	elevated	0	2	not underweight
1429HJRA056	1	1	1		1	0	30.6079	1	inadequate	0	0	female	NA	12-24mo	6mo and more	0	0	normal	NA	too high	normal	0	1	underweight
1429HJRA058	0	1	1	<06,0	1	1	43.331	0	inadequate	1	0	male	0	24 mo and more	6mo and more	0	1	normal	0	normal	normal	0	1	not underweight
1429HJRA059	0	0	0	7	0	1	29.4572	0	adequate	0	0	male	1	less than 12 mo	6mo and more	0	1	normal	1	normal	normal	0	1	not underweight
1429HJRA060	1	1	1	15	0	0	30.5421	1	adequate	1	0	female	0	24 mo and more	less than 6mo	0	0	normal	1	too high	elevated	0	1	not underweight
1429HJRA061	1	0	0	<06,0	0	1	24.2299	1	inadequate	0	0	male	0	less than 12 mo	less than 6mo	1	1	normal	0	normal	normal	0	2	not underweight
1429HJRA062	0	0	0	<06,0	0	0	32.8435	1	adequate	1	0	male	0	24 mo and more	6mo and more	1	1	normal	1	normal	normal	0	1	not underweight
1429HJRA063	1	1	1	<06,0	1	0	49.9063	1	adequate	0	0	male	0	less than 12 mo	6mo and more	0	0	normal	0	normal	elevated	0	2	not underweight
1429HJRA064	1	0	1	<06,0	0	0	50.4981	0	adequate	0	0	female	0	24 mo and more	6mo and more	0	1	normal	0	normal	elevated	0	3	not underweight
1429HJRA065	0	1	1	<06,0	0	1	44.6461	1	inadequate	1	0	male	0	24 mo and more	6mo and more	1	1	normal	0	normal	elevated	0	1	not underweight
1429HJRA066	1	0	0	<06,0	1	0	38.5968	1	adequate	0	0	female	1	24 mo and more	6mo and more	1	1	normal	1	normal	normal	0	1	not underweight
1429HJRA067	0	0	0	<06,0	1	0	40.8982	0	adequate	0	1	male	0	24 mo and more	6mo and more	0	0	normal	0	normal	normal	0	1	not underweight
1429HJRA068	0	0	0	<06,0	1	1	47.6707	0	adequate	1	0	female	0	24 mo and more	6mo and more	0	1	normal	0	too high	normal	0	1	not underweight
1429HJRA069	0	1	1	<06,0	1	1	55.2323	1	inadequate	1	0	female	1	24 mo and more	6mo and more	0	1	normal	1	too high	normal	1	1	not underweight
1429HJRA071	1	1	1	<06,0	NA	NA	39.4187	0	inadequate	0	0	male	0	24 mo and more	6mo and more	0	NA	normal	0	NA	NA	0	1	not underweight
1429HJRA072	1	0	0	6	NA	NA	29.7531	0	adequate	0	0	male	0	24 mo and more	6mo and more	0	NA	normal	0	NA	NA	0	1	underweight
1429HJRA073	1	1	1	23	0	0	38.2023	1	adequate	1	0	female	0	24 mo and more	6mo and more	1	1	normal	0	too high	normal	0	1	not underweight
1429HJRA074	0	1	1	<06,0	1	0	54.4432	0	inadequate	0	0	male	0	24 mo and more	6mo and more	0	0	normal	0	too high	normal	0	1	not underweight
1429HJRA075	0	0	0	<06,0	0	1	43.1667	0	adequate	1	0	female	1	24 mo and more	6mo and more	0	1	normal	1	too high	normal	0	1	not underweight
1429HJRA076	1	0	0	<06,0	0	0	34.9147	1	adequate	0	0	female	0	24 mo and more	6mo and more	0	0	normal	0	normal	normal	0	1	not underweight
1429HJRA077	1	0	1	<06,0	1	0	25.512	1	adequate	0	0	female	0	NA	less than 6mo	1	1	normal	0	normal	normal	0	2	underweight
1429HJRA078	1	0	1	<06,0	1	0	45.2379	1	adequate	1	0	female	0	24 mo and more	6mo and more	0	1	normal	0	normal	elevated	0	2	not underweight
1429HJRA080	1	0	0	<06,0	1	0	58.8158	0	adequate	0	0	male	0	12-24mo	less than 6mo	0	0	normal	0	normal	normal	0	1	not underweight
1429HJRA081	1	1	1	<06,0	0	0	50.7282	1	inadequate	1	0	female	0	24 mo and more	less than 6mo	1	1	normal	0	normal	normal	0	1	not underweight
1429HJRA082	1	1	1	9	0	0	26.7285	0	adequate	0	0	female	0	NA	6mo and more	0	0	normal	0	normal	normal	0	1	not underweight
1429HJRA083	0	0	0	<06,0	0	0	28.6353	0	inadequate	0	0	female	0	24 mo and more	6mo and more	0	0	normal	0	too high	normal	0	2	not underweight
1429HJRA084	0	0	1	<06,0	0	0	24.986	1	inadequate	0	0	male	0	NA	6mo and more	1	1	normal	1	too high	elevated	0	2	not underweight
1429HJRA085	0	1	1		0	0	30.3777	1	adequate	0	0	female	NA	NA	6mo and more	0	0	normal	NA	too high	elevated	0	2	not underweight
1429HJRA086	0	0	0	<06,0	0	1	25.8408	1	adequate	0	0	male	0	NA	6mo and more	0	1	normal	1	too high	elevated	0	1	underweight
1429HJRA087	0	0	0	<06,0	0	0	43.1667	1	adequate	1	0	male	0	12-24mo	6mo and more	0	0	normal	0	too high	elevated	0	2	not underweight
1429HJRA088	0	0	1	<06,0	0	1	59.835	0	adequate	1	0	male	0	less than 12 mo	6mo and more	1	1	normal	0	normal	normal	0	1	not underweight
1429HJRA089	0	1	1	<06,0	1	1	42.4434	0	adequate	0	0	male	0	24 mo and more	6mo and more	0	1	normal	0	too high	normal	0	1	not underweight
1429HJRA090	0	0	0	<06,0	0	1	38.3996	0	adequate	0	1	female	1	24 mo and more	6mo and more	0	1	normal	1	normal	normal	0	2	not underweight
1429HJRA092	0	1	1	6	0	1	29.2928	0	adequate	0	0	female	0	12-24mo	6mo and more	0	1	normal	0	normal	normal	0	1	not underweight
1429HJRA093	0	0	0	5	1	1	56.7446	0	inadequate	0	0	female	0	24 mo and more	6mo and more	0	1	normal	0	normal	normal	0	1	not underweight
1429HJRA094	1	1	1	<06,0	0	1	55.035	0	inadequate	1	0	female	0	24 mo and more	6mo and more	0	1	normal	0	normal	normal	0	1	NA
1429HJRA096	1	1	1	6	0	1	55.2323	1	adequate	1	0	female	0	24 mo and more	6mo and more	1	1	normal	0	normal	normal	0	2	not underweight
1429HJRA097	0	0	1	<06,0	1	1	56.3501	1	adequate	0	0	female	0	24 mo and more	6mo and more	0	1	normal	0	normal	normal	0	1	not underweight
1429HJRA098	1	1	1	<06,0	1	1	31.8901	0	adequate	0	0	male	0	24 mo and more	6mo and more	0	1	normal	1	NA	normal	0	2	not underweight
1429HJRA099	1	1	1	<06,0	1	1	38.4325	1	adequate	0	0	male	0	24 mo and more	6mo and more	0	1	normal	0	normal	normal	0	2	not underweight
1429HJRA100	0	1	1	<06,0	1	1	54.3446	1	adequate	0	0	male	0	12-24mo	6mo and more	0	1	normal	0	normal	normal	0	1	not underweight
1429HJRA101	0	1	1	<06,0	0	0	54.1474	0	adequate	0	0	female	0	less than 12 mo	less than 6mo	0	0	normal	0	NA	NA	0	2	not underweight
1429HJRA102	0	0	0	<06,0	0	1	45.468	1	adequate	0	0	male	0	24 mo and more	6mo and more	0	1	normal	0	normal	elevated	0	2	not underweight
1429HJRA103	0	0	0	<06,0	0	0	39.5174	1	adequate	0	0	male	0	12-24mo	less than 6mo	0	1	normal	0	normal	normal	0	2	not underweight
1429HJRA105	0	1	1	<06,0	0	1	53.9501	0	inadequate	1	0	female	0	less than 12 mo	less than 6mo	0	1	normal	0	too high	elevated	0	2	not underweight
1429HJRA106	1	1	1	<06,0	0	1	49.4789	0	inadequate	0	0	male	0	24 mo and more	less than 6mo	1	1	normal	0	normal	normal	0	1	not underweight
1429HJRA107	1	1	1	<06,0	1	1	35.5722	0	inadequate	1	0	male	0	24 mo and more	6mo and more	0	1	normal	0	too high	normal	0	1	not underweight
1429HJRA108	0	0	0	<06,0	1	1	59.0131	1	adequate	0	0	female	0	24 mo and more	6mo and more	0	1	normal	0	too high	elevated	0	1	not underweight
1429HJRA109	1	1	1	<06,0	1	0	44.9748	1	adequate	0	0	male	0	24 mo and more	less than 6mo	0	0	normal	1	too high	elevated	0	1	underweight
1429HJRA110	0	0	0	<06,0	0	1	54.772	0	adequate	1	0	female	0	less than 12 mo	less than 6mo	0	1	normal	0	too high	normal	0	2	not underweight
1429HJRA112	1	1	1	27	1	0	49.9721	0	adequate	0	0	male	0	24 mo and more	6mo and more	1	1	normal	0	normal	normal	0	1	not underweight
1429HJRA113	1	0	0	<06,0	1	1	47.5721	0	adequate	1	0	female	0	24 mo and more	6mo and more	0	1	normal	0	normal	normal	0	1	not underweight
1429HJRA115	0	1	1	<06,0	0	1	33.8955	0	inadequate	1	0	male	0	NA	6mo and more	0	1	normal	0	normal	normal	0	1	not underweight
1429HJRA116	0	0	0	<06,0	1	1	55.3638	0	adequate	0	0	female	0	24 mo and more	less than 6mo	0	1	normal	0	normal	normal	0	1	not underweight
1429HJRA117	0	0	0	<06,0	1	1	58.6185	0	adequate	0	0	male	0	12-24mo	less than 6mo	0	1	normal	0	normal	normal	0	1	not underweight
1429HJRA118	0	1	1	<06,0	1	0	58.1254	0	inadequate	1	0	female	0	less than 12 mo	6mo and more	0	0	normal	0	normal	normal	0	1	not underweight
1429HJRA119	1	0	0	<06,0	0	0	42.1146	1	adequate	1	0	male	0	24 mo and more	6mo and more	0	0	normal	0	normal	elevated	0	3	not underweight
1429HJRA120	1	1	1	<06,0	1	1	53.2597	1	adequate	1	0	female	0	24 mo and more	6mo and more	0	1	normal	0	normal	normal	0	1	not underweight
1429HJRA122	1	1	1	<06,0	0	0	58.7829	0	adequate	1	0	female	0	less than 12 mo	6mo and more	0	0	normal	0	too high	normal	0	1	not underweight
1429HJRA124	0	1	1	<06,0	0	1	57.9281	0	adequate	1	0	male	0	24 mo and more	6mo and more	1	1	normal	0	normal	normal	0	1	not underweight
1429HJRA125	0	1	1	<06,0	0	0	31.7914	0	inadequate	0	0	female	0	NA	6mo and more	0	0	normal	0	normal	normal	0	2	not underweight
1429HJRA126	1	0	1	6	1	1	43.9886	1	inadequate	0	0	male	0	NA	6mo and more	0	1	normal	0	too high	normal	0	1	not underweight
1429HJRA127	0	1	1	6	1	0	32.0873	0	inadequate	0	0	male	0	less than 12 mo	6mo and more	0	0	normal	0	normal	elevated	0	1	not underweight
1429HJRA130	1	0	0	<06,0	0	0	59.6706	0	adequate	0	0	male	0	less than 12 mo	6mo and more	0	0	normal	0	normal	normal	0	2	not underweight
1429HJRA131	0	1	1	<06,0	1	0	44.4817	0	adequate	1	0	male	0	24 mo and more	6mo and more	0	0	normal	0	too high	elevated	0	2	not underweight
1429HJRA132	0	1	1		0	0	25.3477	0	adequate	0	0	male	NA	less than 12 mo	6mo and more	0	0	normal	1	normal	elevated	0	2	not underweight
1429HJRA133	1	1	1	<06,0	0	0	29.0956	0	adequate	0	0	female	1	24 mo and more	6mo and more	0	0	normal	0	normal	NA	0	2	not underweight
1429HJRA134	0	0	1	<06,0	0	1	49.0515	0	inadequate	0	0	male	0	24 mo and more	6mo and more	1	1	normal	0	normal	normal	0	2	not underweight
1429HJRA135	1	1	1	<06,0	1	1	53.3912	1	adequate	1	0	male	0	24 mo and more	6mo and more	0	1	normal	0	too high	normal	0	1	underweight
1429HJRA136	0	0	0	<06,0	1	1	52.2405	1	inadequate	1	0	male	1	24 mo and more	6mo and more	0	1	normal	0	too high	elevated	0	2	underweight
1429HJRA137	0	1	1	<06,0	1	1	55.1008	0	inadequate	0	0	female	0	12-24mo	less than 6mo	1	1	normal	0	too high	elevated	0	1	not underweight
1429HJRA138	0	0	0	<06,0	0	1	50.5638	0	inadequate	1	0	female	0	24 mo and more	6mo and more	0	1	normal	0	normal	normal	0	1	not underweight
1429HJRA139	0	0	0	<06,0	0	1	53.72	1	adequate	0	0	male	0	24 mo and more	less than 6mo	0	1	normal	0	too high	normal	0	1	not underweight
1429HJRA142	1	1	1	<06,0	1	1	46.3557	0	adequate	0	0	female	0	24 mo and more	less than 6mo	0	1	normal	0	normal	normal	0	2	not underweight
1429HJRA143	0	0	0	<06,0	1	1	52.9967	0	adequate	1	0	female	0	less than 12 mo	6mo and more	0	1	normal	1	normal	normal	0	1	underweight
1429HJRA144	1	1	1	<06,0	1	1	59.9665	1	adequate	0	0	female	0	24 mo and more	6mo and more	1	1	normal	0	too high	normal	0	2	not underweight
1429HJRA145	1	1	1	<06,0	1	0	38.0708	1	adequate	1	0	female	0	24 mo and more	6mo and more	0	1	normal	0	too high	normal	0	2	not underweight
1429HJRA147	0	0	0	<06,0	1	1	57.3364	0	inadequate	1	0	male	0	24 mo and more	6mo and more	0	1	normal	0	normal	normal	0	1	not underweight
1429HJRA151	0	0	0	<06,0	1	1	37.0188	0	inadequate	1	0	female	0	24 mo and more	6mo and more	0	1	normal	0	too high	normal	0	1	not underweight
1429HJRA152	0	1	1	<06,0	0	0	37.1174	0	inadequate	1	0	male	0	24 mo and more	6mo and more	0	1	normal	0	NA	NA	0	1	not underweight
1429HJRA153	0	0	1	10	0	1	52.9638	1	adequate	1	0	female	0	24 mo and more	less than 6mo	0	1	normal	0	normal	normal	0	1	not underweight
1429HJRA154	1	1	1	<06,0	1	1	50.2022	0	inadequate	0	0	male	0	24 mo and more	6mo and more	0	1	normal	0	normal	normal	0	1	not underweight
1429HJRA157	1	1	1	<06,0	1	1	33.0079	0	inadequate	0	0	female	0	24 mo and more	less than 6mo	0	1	normal	1	normal	normal	0	1	not underweight
1429HJRA159	0	1	1	<06,0	1	1	52.9638	1	inadequate	1	0	female	0	24 mo and more	6mo and more	0	1	normal	0	normal	normal	0	2	not underweight
1429HJRA162	0	0	0	<06,0	1	0	52.8323	0	adequate	1	0	male	0	24 mo and more	6mo and more	0	0	normal	0	normal	normal	0	3	not underweight
1429HJRA164	0	0	1	<06,0	0	0	52.1419	1	inadequate	1	0	male	0	12-24mo	6mo and more	0	0	normal	0	NA	NA	0	3	NA
1429HJRA165	1	1	1	<06,0	0	1	54.0158	1	adequate	0	0	male	0	24 mo and more	less than 6mo	1	1	normal	1	normal	normal	0	1	not underweight
1429HJRA167	0	0	0	<06,0	1	0	30.312	0	inadequate	0	0	male	0	NA	6mo and more	0	0	normal	0	normal	normal	0	1	not underweight
1429HJRA168	0	0	1	<06,0	1	1	39.2872	0	adequate	0	0	female	1	24 mo and more	less than 6mo	0	1	normal	0	normal	normal	0	2	not underweight
1429HJRA169	0	1	1	9	0	0	53.1939	0	adequate	0	0	male	1	less than 12 mo	less than 6mo	0	0	normal	0	NA	NA	0	2	not underweight
1429HJRA171	0	1	1	9	0	1	39.2544	0	adequate	0	0	female	0	24 mo and more	less than 6mo	0	1	normal	0	normal	normal	0	2	not underweight
1429HJRA172	0	0	1	13	0	0	27.5504	0	adequate	0	0	female	0	24 mo and more	6mo and more	0	0	normal	0	normal	elevated	0	2	not underweight
1429HJRA173	0	0	1	7	1	0	37.9722	1	inadequate	0	0	male	0	24 mo and more	6mo and more	0	0	normal	1	normal	normal	0	1	underweight
1429HJRA175	1	0	0	<06,0	1	1	49.709	0	inadequate	1	0	male	0	24 mo and more	less than 6mo	1	1	normal	1	too high	normal	0	1	not underweight
1429HJRA176	1	1	1	9	1	1	38.4653	0	adequate	0	0	male	0	NA	6mo and more	1	1	normal	1	normal	normal	0	1	underweight
1429HJRA177	1	1	1	29	1	1	33.6654	1	adequate	0	0	female	0	24 mo and more	6mo and more	1	1	normal	0	too high	elevated	0	1	not underweight
1429HJRA178	1	1	1	7	1	1	37.479	1	inadequate	1	0	female	0	24 mo and more	less than 6mo	0	1	normal	0	too high	normal	0	1	not underweight
1429HJRA179	1	1	1	<06,0	0	1	42.279	0	adequate	0	0	male	0	24 mo and more	less than 6mo	1	1	normal	0	normal	normal	0	1	not underweight
1429HJRA180	0	0	1	<06,0	1	1	57.5994	0	adequate	0	0	male	0	24 mo and more	6mo and more	0	1	normal	0	normal	normal	0	1	not underweight
1429HJRA181	1	0	0	<06,0	0	1	39.3859	1	adequate	1	0	female	1	less than 12 mo	6mo and more	0	1	normal	0	too high	elevated	0	1	underweight
1429HJRA182	0	1	1	<06,0	1	1	41.9502	0	adequate	1	0	female	0	24 mo and more	less than 6mo	0	1	normal	0	normal	normal	0	2	not underweight
1429HJRA183	0	1	1	<06,0	1	1	33.8298	1	adequate	0	0	female	0	NA	6mo and more	0	1	normal	0	normal	normal	0	1	underweight
1429HJRA185	1	1	1	<06,0	0	0	55.4624	1	adequate	0	0	male	1	24 mo and more	6mo and more	0	1	normal	1	NA	NA	0	2	not underweight
1429HJRA186	1	1	1	<06,0	1	1	48.5584	1	adequate	1	0	male	0	24 mo and more	less than 6mo	1	1	normal	0	normal	normal	0	2	not underweight
1429HJRA187	0	0	0	<06,0	0	1	50.531	1	adequate	1	0	female	0	24 mo and more	6mo and more	0	1	normal	0	normal	elevated	0	1	not underweight
1429HJRA188	0	1	1	<06,0	1	0	57.961	0	adequate	0	0	female	0	less than 12 mo	6mo and more	0	0	normal	0	normal	normal	0	2	not underweight
1429HJRA189	1	1	1	<06,0	1	1	45.468	1	adequate	1	0	male	1	24 mo and more	6mo and more	0	1	normal	1	too high	elevated	0	1	underweight
1429HJRA190	0	1	1	<06,0	1	1	29.5558	0	inadequate	0	0	female	0	NA	6mo and more	0	1	normal	1	normal	elevated	0	1	not underweight
1429HJRA191	1	1	1	<06,0	1	1	44.8105	1	inadequate	1	0	male	0	24 mo and more	6mo and more	0	1	normal	0	normal	normal	0	1	not underweight
1429HJRA192	1	1	1	<06,0	0	1	39.7475	0	adequate	0	0	female	1	24 mo and more	less than 6mo	0	1	normal	1	too high	normal	0	2	not underweight
1429HJRA193	1	1	1	14	1	0	26.86	0	inadequate	0	1	male	1	24 mo and more	6mo and more	0	0	normal	1	normal	normal	0	1	not underweight
1429HJRA194	1	1	1	<06,0	1	1	39.1229	0	inadequate	1	0	male	0	24 mo and more	6mo and more	0	1	normal	0	normal	normal	0	1	not underweight
1429HJRA195	1	1	1	<06,0	0	1	25.4463	1	adequate	0	1	female	0	24 mo and more	less than 6mo	0	1	normal	0	normal	normal	0	2	not underweight
1429HJRA197	0	0	0	<06,0	0	0	30.4435	1	adequate	0	0	female	0	24 mo and more	less than 6mo	0	1	normal	0	too high	elevated	0	1	not underweight
1429HJRA198	0	1	1	<06,0	1	0	54.4432	1	adequate	1	0	female	0	24 mo and more	6mo and more	0	0	normal	1	too high	normal	0	1	not underweight
1429HJRA199	0	1	1	<06,0	0	1	25.6436	0	adequate	0	0	female	0	NA	6mo and more	0	1	normal	0	normal	normal	0	2	not underweight
1429HJRA200	1	1	1	<06,0	1	1	37.2489	0	inadequate	1	0	male	0	less than 12 mo	less than 6mo	0	1	normal	0	too high	elevated	0	2	not underweight
1429HJRA201	1	1	1	<06,0	1	0	49.446	0	adequate	0	0	male	0	24 mo and more	6mo and more	0	0	normal	0	NA	NA	0	1	not underweight
1429HJRA202	1	1	1	<06,0	1	0	50.4652	0	adequate	1	0	male	0	NA	6mo and more	0	0	normal	0	normal	normal	0	2	not underweight
1429HJRA203	0	1	1	<06,0	1	0	31.2983	0	adequate	0	0	male	1	24 mo and more	less than 6mo	0	0	normal	0	normal	normal	0	1	not underweight
1429HJRA204	1	1	1	<06,0	1	0	30.049	0	adequate	0	1	female	0	24 mo and more	6mo and more	0	0	normal	0	normal	normal	0	1	not underweight
1429HJRA205	0	1	1	<06,0	1	1	53.7857	1	adequate	1	0	female	0	12-24mo	less than 6mo	0	1	normal	0	normal	normal	0	3	not underweight
1429HJRA206	1	1	1	<06,0	1	1	48.9858	1	adequate	1	1	male	0	24 mo and more	6mo and more	1	1	normal	1	normal	normal	0	1	not underweight
1429HJRA207	0	1	1	<06,0	0	1	54.3446	0	adequate	0	0	male	0	24 mo and more	less than 6mo	0	1	normal	0	normal	normal	0	1	underweight
1429HJRA208	1	1	1	<06,0	1	1	36.3941	1	inadequate	0	0	female	0	24 mo and more	6mo and more	0	1	normal	0	too high	normal	0	1	not underweight
1429HJRA209	1	1	1	<06,0	1	0	32.8106	0	adequate	0	0	male	1	less than 12 mo	less than 6mo	0	1	normal	0	normal	normal	0	2	not underweight
1429HJRA210	0	0	0	10	0	0	32.1202	1	adequate	0	0	male	1	24 mo and more	6mo and more	0	0	normal	1	NA	NA	0	1	not underweight
1429HJRA211	1	1	1	<06,0	0	0	36.8215	1	adequate	0	0	male	1	24 mo and more	6mo and more	0	0	normal	1	too high	elevated	0	1	not underweight
1429HJRA212	0	0	0	<06,0	1	1	26.9586	0	inadequate	0	0	male	0	less than 12 mo	6mo and more	0	1	normal	1	too high	normal	0	2	not underweight
1429HJRA213	0	0	1	<06,0	0	0	37.7749	0	adequate	0	0	male	1	24 mo and more	6mo and more	0	0	normal	0	normal	normal	0	1	not underweight
1429HJRA214	0	1	1	<06,0	1	1	26.8271	0	inadequate	1	0	female	1	NA	6mo and more	0	1	normal	1	too high	elevated	0	1	underweight
1429HJRA216	1	1	1	<06,0	0	0	27.1887	0	adequate	1	0	female	0	24 mo and more	6mo and more	1	1	normal	0	normal	normal	0	1	underweight
1429HJRA217	0	0	0	<06,0	0	1	47.5721	0	inadequate	1	0	female	0	24 mo and more	6mo and more	0	1	normal	0	normal	normal	0	2	not underweight
1429HJRA218	1	0	0	<06,0	NA	NA	46.8817	0	adequate	0	0	female	0	24 mo and more	6mo and more	0	NA	normal	0	normal	normal	0	1	not underweight
1429HJRA219	0	0	0	<06,0	1	1	35.5722	1	adequate	0	0	female	0	24 mo and more	6mo and more	0	1	normal	0	normal	normal	0	3	NA
1429HJRA220	0	0	0	<06,0	1	0	35.2434	0	adequate	0	0	male	0	NA	6mo and more	0	0	normal	1	normal	normal	0	1	not underweight
1429HJRA221	0	0	0	<06,0	1	1	24.3943	1	adequate	0	0	female	1	NA	6mo and more	1	1	normal	1	too high	normal	0	3	not underweight
1429HJRA222	1	0	0	21	0	0	32.975	0	adequate	1	0	female	0	12-24mo	6mo and more	1	1	normal	NA	normal	NA	0	2	not underweight
1429HJRA224	1	1	1	<06,0	1	1	30.9366	0	inadequate	0	0	female	0	less than 12 mo	less than 6mo	0	1	normal	0	normal	normal	0	1	not underweight
1429HJRA225	1	1	1		1	1	24.2299	1	inadequate	0	0	female	NA	NA	6mo and more	0	1	normal	NA	too high	elevated	0	3	not underweight
1429HJRA226	0	0	0	<06,0	0	0	32.9092	0	adequate	1	0	female	0	24 mo and more	6mo and more	0	0	normal	1	too high	normal	0	2	not underweight
1429HJRA227	1	1	1	<06,0	0	0	51.7803	1	adequate	1	0	male	0	24 mo and more	6mo and more	0	0	normal	0	normal	normal	0	2	not underweight
1429HJRA229	0	0	0	<06,0	1	1	35.7366	0	adequate	0	0	female	0	24 mo and more	6mo and more	0	1	normal	0	normal	normal	0	2	not underweight
1429HJRA230	0	0	0	<06,0	1	0	36.427	1	adequate	0	0	male	0	24 mo and more	6mo and more	0	1	normal	0	normal	elevated	0	1	not underweight
1429HJRA231	1	0	0	<06,0	1	0	25.1175	1	inadequate	0	1	female	1	NA	6mo and more	0	0	normal	0	too high	elevated	0	1	not underweight
1429HJRA232	0	0	0	<06,0	0	0	47.868	0	adequate	1	0	female	0	less than 12 mo	6mo and more	0	0	normal	0	normal	normal	0	2	not underweight
1429HJRA233	1	1	1	29	0	1	55.035	0	inadequate	0	0	female	0	24 mo and more	6mo and more	0	1	normal	0	too high	normal	0	1	underweight
1429HJRA234	0	1	1	<06,0	1	0	58.2898	0	adequate	1	0	female	1	24 mo and more	6mo and more	0	1	normal	0	too high	elevated	0	1	not underweight
1429HJRA235	0	0	0	<06,0	1	1	56.2843	0	inadequate	0	0	male	0	24 mo and more	6mo and more	0	1	normal	0	normal	normal	0	1	not underweight
1429HJRA237	1	0	0	<06,0	0	0	36.3941	1	inadequate	0	0	female	0	12-24mo	less than 6mo	0	0	normal	1	normal	NA	0	2	not underweight
1429HJRA238	0	0	0	<06,0	0	0	25.7093	0	adequate	0	0	male	1	less than 12 mo	less than 6mo	0	0	normal	0	too high	elevated	0	2	not underweight
1429HJRA239	1	0	1	<06,0	0	1	38.4653	1	inadequate	0	0	male	1	24 mo and more	6mo and more	1	1	normal	1	too high	elevated	0	3	not underweight
1429HJRA240	1	1	1	50	0	0	37.8078	1	inadequate	1	0	male	0	24 mo and more	6mo and more	0	0	normal	0	too high	elevated	0	2	not underweight
1429HJRA241	0	1	1	<06,0	0	0	24.986	0	inadequate	0	0	female	0	NA	less than 6mo	0	0	normal	0	too high	normal	0	2	not underweight
1429HJRA243	0	1	1	<06,0	0	1	46.7502	0	adequate	0	1	male	0	24 mo and more	6mo and more	1	1	normal	1	normal	normal	0	1	not underweight
1429HJRA244	1	1	1	7	0	0	36.0325	1	inadequate	0	0	female	0	less than 12 mo	6mo and more	0	0	normal	0	normal	elevated	0	2	not underweight
1429HJRA245	1	1	1	<06,0	0	1	29.4243	1	adequate	1	0	female	0	24 mo and more	6mo and more	0	1	normal	0	normal	NA	0	2	not underweight
1429HJRA246	0	1	1	<06,0	1	0	34.6188	1	adequate	0	0	female	0	less than 12 mo	6mo and more	0	1	normal	0	normal	normal	0	2	not underweight
1429HJRA247	1	1	1	<06,0	0	0	25.4792	0	adequate	0	0	female	1	24 mo and more	less than 6mo	0	0	normal	0	normal	normal	0	2	not underweight
1429HMET001	1	1	1	<06,0	0	0	36.7558	0	adequate	0	0	male	0	24 mo and more	6mo and more	0	0	normal	0	too high	normal	0	2	not underweight
1429HMET002	1	1	1		0	1	32.8106	1	inadequate	0	1	female	NA	12-24mo	less than 6mo	0	1	normal	NA	normal	normal	0	2	not underweight
1429HMET004	0	1	1	<06,0	1	1	43.9886	0	inadequate	0	0	female	1	24 mo and more	6mo and more	0	1	normal	0	normal	normal	0	1	not underweight
1429HMET005	0	0	1	<06,0	1	1	28.7997	1	adequate	0	0	male	0	NA	6mo and more	1	1	normal	0	normal	normal	0	2	not underweight
1429HMET007	1	0	0	<06,0	0	1	49.6104	1	inadequate	0	0	male	0	less than 12 mo	less than 6mo	0	1	normal	0	normal	normal	1	1	not underweight
1429HMET008	0	1	1	<06,0	NA	NA	24.9532	0	inadequate	0	0	male	0	NA	6mo and more	0	NA	normal	1	normal	normal	0	1	not underweight
1429HMET009	0	0	1	<06,0	1	0	44.9748	0	adequate	0	1	male	0	less than 12 mo	6mo and more	0	0	normal	0	normal	normal	0	2	not underweight
1429HMET010	0	1	1	<06,0	1	0	38.301	0	inadequate	0	0	male	1	NA	6mo and more	0	0	normal	0	too high	normal	0	1	not underweight
1429HMET011	0	1	1	24	0	1	33.238	1	adequate	0	0	male	1	less than 12 mo	6mo and more	0	1	normal	1	normal	normal	0	1	not underweight
1429HMET012	0	0	1	<06,0	NA	NA	33.238	1	adequate	0	0	male	1	NA	NA	0	NA	normal	1	NA	NA	0	2	not underweight
1429HMET013	0	0	1	<06,0	1	1	52.635	1	adequate	1	0	female	0	24 mo and more	6mo and more	0	1	normal	1	too high	normal	0	1	not underweight
1429HMET014	1	1	1	<06,0	0	1	59.7035	1	inadequate	0	0	male	1	24 mo and more	less than 6mo	0	1	normal	1	NA	NA	0	1	not underweight
1429HMET015	0	1	1	<06,0	1	0	59.6706	1	inadequate	0	0	male	0	less than 12 mo	6mo and more	0	0	normal	0	normal	normal	0	1	underweight
1429HMET016	0	0	0	<06,0	1	1	59.4404	1	adequate	0	0	female	0	24 mo and more	6mo and more	0	1	normal	0	normal	normal	0	2	underweight
1429HMET022	0	0	0	<06,0	0	0	39.4845	1	adequate	0	0	female	0	24 mo and more	6mo and more	0	0	normal	1	normal	normal	0	1	not underweight
1429HMET024	0	1	1	5	1	1	46.6515	0	inadequate	0	0	male	0	24 mo and more	NA	0	1	normal	0	normal	normal	0	1	underweight
1429HMET025	0	0	0	12	0	1	59.1117	0	inadequate	0	0	female	0	less than 12 mo	6mo and more	0	1	normal	0	too high	elevated	0	1	not underweight
1429HMET026	0	1	1	10	1	0	29.6873	0	adequate	0	0	male	0	24 mo and more	6mo and more	0	0	normal	1	normal	normal	0	1	not underweight
1429HMET027	0	0	1		0	1	35.5065	1	inadequate	0	0	male	1	NA	6mo and more	1	1	normal	1	too high	normal	0	1	not underweight
1429HMET028	1	0	0	6	1	1	37.5448	0	inadequate	0	1	female	0	less than 12 mo	6mo and more	1	1	normal	1	too high	normal	0	1	not underweight
1429HMET029	1	0	0		0	0	27.4846	1	adequate	1	0	male	1	24 mo and more	6mo and more	1	1	normal	1	too high	normal	0	1	not underweight
1429HMET032	0	0	0		1	1	41.0954	1	inadequate	1	0	male	0	less than 12 mo	6mo and more	0	1	normal	0	too high	elevated	0	2	not underweight
1429HMET033	0	0	0	5	1	0	35.2763	1	adequate	0	0	female	0	24 mo and more	6mo and more	0	0	normal	0	normal	elevated	0	1	underweight
1429HMET034	0	0	1	<06,0	0	1	52.3063	1	inadequate	0	1	female	0	12-24mo	less than 6mo	0	1	normal	0	normal	normal	0	1	not underweight
1429HMET035	0	1	1	5	0	1	34.027	1	adequate	0	0	male	0	less than 12 mo	6mo and more	1	1	normal	1	too high	normal	0	2	not underweight
1429HMET036	0	0	0	<06,0	0	0	30.8051	0	inadequate	1	0	male	0	less than 12 mo	6mo and more	0	1	normal	0	normal	normal	0	1	not underweight
1429HMET037	0	1	1	<06,0	0	1	59.1774	1	inadequate	1	0	male	1	24 mo and more	6mo and more	1	1	normal	0	too high	elevated	0	1	not underweight
1429HMET038	1	0	1	<06,0	0	0	56.0871	0	adequate	0	1	female	0	24 mo and more	less than 6mo	0	0	normal	0	too high	normal	0	1	not underweight
1429HMET039	0	1	1	<06,0	0	1	55.4953	0	adequate	1	0	male	1	24 mo and more	less than 6mo	0	1	normal	1	too high	normal	0	1	not underweight
1429HMET040	0	0	1	5	0	1	29.8189	0	inadequate	0	0	male	1	24 mo and more	less than 6mo	1	1	normal	0	normal	normal	0	1	underweight
1429HMET041	0	1	1	<06,0	1	1	28.0107	0	adequate	1	0	male	0	less than 12 mo	6mo and more	0	1	normal	0	too high	normal	0	1	not underweight
1429HMET042	0	0	0	<06,0	0	1	45.4351	0	inadequate	0	0	male	0	24 mo and more	6mo and more	0	1	normal	0	too high	normal	0	1	not underweight
1429HMET043	0	0	1	13	1	0	36.8544	1	inadequate	0	0	female	0	24 mo and more	6mo and more	0	1	normal	0	normal	normal	0	1	not underweight
1429HMET044	0	0	0	<06,0	1	1	36.5914	0	inadequate	1	0	male	1	24 mo and more	6mo and more	0	1	normal	0	normal	normal	0	1	not underweight
1429HMET045	0	0	0	<06,0	0	1	28.8983	1	adequate	0	0	female	1	less than 12 mo	less than 6mo	0	1	normal	0	normal	elevated	0	3	not underweight
1429HMET046	1	0	0	<06,0	1	1	33.9284	1	inadequate	0	0	male	1	24 mo and more	6mo and more	0	1	normal	0	too high	elevated	0	2	underweight
1429HMET047	0	0	1	<06,0	0	0	59.3747	1	adequate	0	0	female	0	less than 12 mo	less than 6mo	1	1	normal	0	normal	normal	0	1	not underweight
1429HMET048	0	0	1	<06,0	1	0	59.3747	1	adequate	0	0	female	0	less than 12 mo	less than 6mo	1	1	normal	0	normal	normal	0	1	not underweight
1429HMET049	0	0	0	<06,0	1	1	31.1668	0	adequate	0	0	female	0	24 mo and more	6mo and more	0	1	normal	0	too high	elevated	0	1	not underweight
1429HMET051	0	0	0	<06,0	0	1	36.3284	1	adequate	0	0	male	0	24 mo and more	6mo and more	0	1	normal	0	normal	normal	0	1	not underweight
1429HMET052	1	0	1	<06,0	1	1	56.0542	1	inadequate	1	0	female	NA	less than 12 mo	6mo and more	1	1	normal	0	too high	normal	0	1	underweight
1429HMET053	1	0	0	<06,0	1	1	52.4049	1	adequate	0	0	female	0	24 mo and more	less than 6mo	0	1	normal	0	too high	normal	0	1	underweight
1429HMET054	0	1	1	22	0	0	35.901	0	adequate	0	1	female	0	24 mo and more	6mo and more	0	1	normal	1	normal	normal	0	1	underweight
1429HMET055	0	0	0	<06,0	0	0	54.4432	1	adequate	0	1	female	0	12-24mo	6mo and more	0	1	normal	0	too high	normal	0	1	underweight
1429HMET056	1	0	0	<06,0	0	0	54.6076	1	adequate	0	0	male	0	less than 12 mo	6mo and more	0	1	normal	1	normal	normal	0	2	underweight
1429HMET057	0	0	0	<06,0	0	1	24.723	0	adequate	0	0	female	0	NA	less than 6mo	0	1	normal	0	too high	elevated	0	2	not underweight
1429HMET058	1	0	1	<06,0	0	1	45.5009	1	inadequate	1	0	male	0	24 mo and more	less than 6mo	0	1	normal	0	too high	elevated	0	2	not underweight
1429HMET059	1	0	0	8	1	1	31.5942	1	inadequate	0	0	female	0	24 mo and more	less than 6mo	0	1	normal	1	too high	elevated	1	1	not underweight
1429HMET060	0	1	0	7	1	1	37.4462	1	adequate	1	0	male	1	12-24mo	less than 6mo	0	1	normal	1	too high	normal	0	1	not underweight
1429HMET061	0	1	1	<06,0	1	0	39.2215	0	inadequate	1	0	male	0	24 mo and more	less than 6mo	0	0	normal	0	normal	normal	0	1	not underweight
1429HMET062	0	0	0	<06,0	1	1	54.772	1	inadequate	0	0	female	0	12-24mo	6mo and more	0	1	normal	0	normal	normal	0	1	underweight
1429HMET063	0	0	0	<06,0	0	1	29.0298	1	inadequate	1	0	female	1	NA	less than 6mo	0	1	normal	1	too high	normal	1	1	not underweight
1429HMET064	0	1	1	<06,0	0	1	26.6298	1	adequate	0	0	female	1	less than 12 mo	6mo and more	0	1	normal	1	normal	normal	0	1	underweight
1429HMET066	0	0	0	10	1	1	27.1887	1	adequate	0	0	male	0	12-24mo	6mo and more	0	1	normal	0	normal	elevated	0	1	not underweight
1429HMET068	0	1	1	10	1	1	42.7064	0	adequate	0	1	female	0	24 mo and more	less than 6mo	0	1	normal	0	normal	normal	0	1	not underweight
1429HMET069	0	0	0	<06,0	0	1	33.6654	1	adequate	0	0	female	1	24 mo and more	6mo and more	0	1	normal	1	normal	normal	1	1	not underweight
1429HMET071	0	0	0	<06,0	0	0	25.512	1	adequate	1	0	male	0	NA	6mo and more	0	0	normal	0	normal	elevated	0	2	not underweight
1429HMET072	0	0	1	<06,0	1	1	56.7446	0	adequate	0	1	male	0	24 mo and more	less than 6mo	1	1	normal	0	normal	normal	0	1	not underweight
1429HMET073	0	1	1	<06,0	1	1	52.2405	0	adequate	0	0	female	1	less than 12 mo	less than 6mo	0	1	normal	1	too high	normal	0	1	NA
1429HMET074	1	1	1	13	1	1	42.7721	0	adequate	1	0	male	1	12-24mo	6mo and more	0	1	normal	0	too high	normal	0	1	not underweight
1429HMET075	1	1	1	<06,0	0	1	57.3692	0	inadequate	0	0	female	0	24 mo and more	6mo and more	0	1	normal	0	too high	normal	0	1	not underweight
1429HMET076	1	0	0	<06,0	1	1	59.6048	1	adequate	0	0	female	0	less than 12 mo	less than 6mo	0	1	normal	0	normal	normal	0	1	not underweight
1429HMET077	0	0	0	<06,0	1	1	54.3117	0	adequate	1	0	female	0	24 mo and more	6mo and more	1	1	normal	0	normal	elevated	0	2	not underweight
1429HMET079	0	0	0	43	0	1	41.1941	1	adequate	0	0	female	0	12-24mo	6mo and more	0	1	normal	1	normal	normal	0	1	not underweight
1429HMET081	0	0	0	<06,0	0	0	40.7338	1	inadequate	0	0	female	0	less than 12 mo	6mo and more	0	0	normal	0	NA	NA	0	1	not underweight
1429HMET082	0	0	0	<06,0	1	0	50.4981	1	adequate	1	0	male	0	12-24mo	6mo and more	1	1	normal	0	normal	normal	0	1	not underweight
1429HMET083	0	0	0	<06,0	NA	NA	25.5778	0	inadequate	0	0	female	1	24 mo and more	6mo and more	0	NA	normal	1	NA	NA	0	2	underweight
1429HMET084	0	1	1	<06,0	0	0	38.4653	0	adequate	0	0	female	0	less than 12 mo	6mo and more	0	0	normal	0	normal	normal	0	2	not underweight
1429HMET085	0	0	0	<06,0	1	1	46.52	0	inadequate	0	0	female	0	less than 12 mo	6mo and more	1	1	normal	0	normal	normal	0	1	not underweight
1429HMET086	0	0	0		0	1	41.3256	0	inadequate	1	0	female	NA	24 mo and more	less than 6mo	0	1	normal	NA	too high	elevated	0	2	not underweight
1429HMET087	0	1	1	<06,0	1	1	31.1668	0	inadequate	0	0	female	1	24 mo and more	6mo and more	0	1	normal	1	normal	normal	0	1	not underweight
1429HMET088	0	1	1	<06,0	1	1	51.0241	0	adequate	0	0	female	0	24 mo and more	6mo and more	1	1	normal	0	normal	normal	0	1	not underweight
1429HMET089	0	0	0	<06,0	1	0	55.561	0	adequate	1	0	male	0	24 mo and more	6mo and more	0	0	normal	0	normal	normal	0	2	not underweight
1429HMET090	1	1	1	<06,0	0	1	35.9339	0	inadequate	1	0	female	0	24 mo and more	6mo and more	1	1	normal	0	normal	normal	0	1	not underweight
1429HMET091	1	1	1	13	1	1	44.2187	0	adequate	0	0	female	0	24 mo and more	6mo and more	0	1	normal	1	too high	normal	0	1	not underweight
1429HMET092	1	1	1	<06,0	0	1	56.5802	0	adequate	1	0	female	1	24 mo and more	6mo and more	0	1	normal	1	normal	normal	0	2	underweight
1429HMET093	0	0	1	<06,0	1	1	59.9336	0	inadequate	1	0	male	0	24 mo and more	less than 6mo	1	1	normal	0	too high	normal	0	1	not underweight
1429HMET094	0	0	0	6	1	0	50.3994	1	adequate	0	0	male	0	24 mo and more	6mo and more	0	0	normal	1	normal	normal	0	2	not underweight
1429HMET096	0	0	1	<06,0	1	0	53.3583	0	inadequate	0	0	male	0	less than 12 mo	less than 6mo	0	1	normal	0	normal	normal	0	1	not underweight
1429HMET098	0	0	0	6	1	1	52.1748	0	adequate	0	0	female	0	24 mo and more	less than 6mo	1	1	normal	0	normal	normal	0	1	not underweight
1429HMET099	0	0	0	6	1	0	44.7447	1	adequate	1	0	male	0	less than 12 mo	6mo and more	0	0	normal	0	normal	normal	0	1	not underweight
1429HMET101	0	1	1	<06,0	1	1	51.9775	1	inadequate	1	0	male	0	less than 12 mo	less than 6mo	0	1	normal	0	normal	normal	0	1	underweight
1429HMET103	0	0	0	6	0	1	39.2872	0	inadequate	1	0	male	0	12-24mo	6mo and more	0	1	normal	0	too high	elevated	0	1	not underweight
1429HMET105	0	0	0	<06,0	0	1	45.731	1	adequate	0	0	male	0	24 mo and more	6mo and more	1	1	normal	0	normal	normal	0	2	not underweight
1429HMET107	0	1	1	<06,0	0	1	41.5557	0	adequate	1	0	male	0	24 mo and more	6mo and more	1	1	normal	0	normal	normal	0	1	not underweight
1429HMET109	1	0	1	10	1	1	57.435	0	inadequate	1	0	female	0	24 mo and more	6mo and more	0	1	normal	0	normal	normal	0	2	underweight
1429HMET113	0	1	1	10	0	0	46.6187	0	inadequate	0	0	male	0	12-24mo	less than 6mo	0	0	normal	0	normal	normal	0	1	underweight
1429HMET116	0	0	0	6	0	0	47.4406	0	adequate	1	0	female	0	less than 12 mo	6mo and more	0	0	normal	0	too high	elevated	0	3	not underweight
1429HMET117	0	0	0	<06,0	1	1	33.0079	1	inadequate	0	0	female	0	12-24mo	less than 6mo	0	1	normal	0	normal	normal	0	1	NA
1429HMET118	0	1	1	<06,0	1	1	51.4515	1	inadequate	1	0	male	0	24 mo and more	less than 6mo	0	1	normal	0	too high	normal	0	3	not underweight
1429HMET119	0	0	0	<06,0	0	0	33.3037	0	inadequate	1	0	female	1	24 mo and more	less than 6mo	0	0	normal	0	normal	elevated	0	1	NA
1429HMET120	0	0	0	<06,0	0	1	56.9418	1	inadequate	1	0	female	0	24 mo and more	6mo and more	1	1	normal	0	normal	normal	0	1	not underweight
1429HMET121	1	1	1	<06,0	0	1	28.8654	0	inadequate	0	0	male	0	24 mo and more	6mo and more	0	1	normal	0	normal	normal	0	2	not underweight
1429HMET122	1	1	1	<06,0	1	1	49.7748	1	inadequate	0	1	male	0	24 mo and more	6mo and more	0	1	normal	0	too high	normal	0	1	not underweight
1429HMET123	0	0	0	<06,0	0	1	41.7858	0	adequate	0	0	male	0	24 mo and more	less than 6mo	1	1	normal	1	normal	normal	0	1	not underweight
1429HMET124	1	1	1	<06,0	0	0	45.0406	1	adequate	0	0	male	1	24 mo and more	6mo and more	0	0	normal	1	too high	normal	0	3	not underweight
1429HMET125	0	0	1	<06,0	1	1	57.2049	0	adequate	1	0	male	0	less than 12 mo	6mo and more	0	1	normal	0	normal	normal	0	1	underweight
1429HMET127	0	0	1	<06,0	0	1	43.7255	1	inadequate	0	0	female	0	less than 12 mo	6mo and more	0	1	normal	1	too high	normal	0	1	not underweight
1429HMET128	1	1	1	13	0	0	25.6436	1	adequate	1	1	male	1	12-24mo	less than 6mo	0	1	normal	0	normal	normal	0	2	not underweight
1429HMET129	0	0	0	<06,0	1	1	59.0459	0	inadequate	0	0	female	0	24 mo and more	6mo and more	0	1	normal	0	normal	normal	0	2	not underweight
1429HMET131	1	1	1	<06,0	0	0	43.2324	0	adequate	0	0	male	0	24 mo and more	6mo and more	0	0	normal	0	normal	normal	0	2	not underweight
1429HMET132	0	0	0	<06,0	1	1	25.6107	1	inadequate	0	0	female	0	less than 12 mo	less than 6mo	0	1	normal	1	normal	elevated	0	1	not underweight
1429HMET133	1	1	1	<06,0	1	1	33.2051	0	adequate	0	0	female	0	24 mo and more	6mo and more	0	1	normal	0	too high	normal	0	1	not underweight
1429HMET134	1	1	1	<06,0	1	1	33.0736	1	inadequate	1	0	female	1	24 mo and more	less than 6mo	0	1	normal	1	normal	normal	0	2	not underweight
1429HMET136	0	1	1	8	0	1	47.2762	1	adequate	1	0	male	0	less than 12 mo	NA	1	1	normal	0	normal	normal	0	1	NA
1429HMET137	1	1	1	<06,0	0	1	38.827	1	adequate	0	0	female	0	24 mo and more	6mo and more	1	1	normal	0	too high	normal	0	1	not underweight
1429HMET138	1	1	1	<06,0	0	0	40.3722	1	adequate	1	0	male	0	12-24mo	less than 6mo	1	1	normal	1	too high	normal	0	1	underweight
1429HMET139	1	1	1	<06,0	0	1	36.8215	1	adequate	0	0	male	1	24 mo and more	less than 6mo	1	1	normal	1	normal	normal	0	1	not underweight
1429HMET140	1	1	1	<06,0	1	1	27.0901	1	inadequate	0	0	female	1	NA	less than 6mo	0	1	normal	1	normal	normal	0	1	not underweight
1429HMET141	0	1	1	<06,0	0	0	25.0518	1	adequate	0	0	male	0	NA	6mo and more	0	0	normal	0	too high	elevated	0	1	not underweight
1429HMET143	0	1	1	<06,0	1	1	42.1146	1	inadequate	1	0	female	0	24 mo and more	6mo and more	0	1	normal	1	normal	normal	0	2	not underweight
1429HMET145	0	0	0	<06,0	0	1	38.5968	1	inadequate	1	0	male	1	24 mo and more	less than 6mo	1	1	normal	0	normal	normal	0	1	not underweight
1429HMET146	1	0	0	<06,0	1	0	24.4929	0	adequate	0	0	female	0	24 mo and more	less than 6mo	0	0	normal	0	too high	elevated	0	2	not underweight
1429HMET147	0	0	0	6	0	1	56.6131	1	adequate	0	0	female	0	less than 12 mo	6mo and more	0	1	normal	0	normal	normal	0	1	not underweight
1429HMET148	0	1	1	<06,0	1	1	45.5009	0	adequate	0	1	male	0	24 mo and more	6mo and more	0	1	normal	0	normal	normal	0	2	underweight
1429HMET149	0	1	1	<06,0	0	1	54.8706	0	adequate	1	0	male	0	24 mo and more	less than 6mo	0	1	normal	0	too high	normal	0	1	not underweight
1429HMET151	1	1	1	19	0	0	46.1584	1	adequate	0	0	female	0	24 mo and more	6mo and more	0	0	normal	0	normal	normal	0	2	not underweight
1429HMET152	1	1	1	<06,0	0	0	32.2517	1	inadequate	0	0	male	0	NA	6mo and more	0	0	normal	0	normal	elevated	0	3	underweight
1429HMET153	0	0	0	<06,0	0	1	49.183	0	adequate	0	0	male	0	24 mo and more	less than 6mo	0	1	normal	0	normal	normal	0	2	not underweight
1429HMET154	0	0	0	<06,0	0	1	49.8405	1	adequate	1	0	female	1	24 mo and more	6mo and more	0	1	normal	0	too high	elevated	0	1	underweight
1429HMET155	0	0	0	<06,0	0	0	44.7447	1	inadequate	0	0	male	0	24 mo and more	6mo and more	0	1	normal	0	normal	normal	0	1	not underweight
1429HMET156	0	0	0	<06,0	0	0	27.0244	1	adequate	0	0	female	0	less than 12 mo	6mo and more	0	0	normal	0	normal	normal	0	2	not underweight
1429HMET157	1	1	1	<06,0	0	1	59.5062	0	adequate	1	0	male	0	24 mo and more	6mo and more	0	1	normal	0	too high	normal	0	2	not underweight
1429HMET158	0	1	1	<06,0	1	0	48.1967	1	adequate	0	0	male	0	24 mo and more	6mo and more	0	0	normal	1	normal	normal	0	1	not underweight
1429HMET160	0	0	0	<06,0	0	1	42.9365	0	inadequate	1	0	male	0	24 mo and more	less than 6mo	1	1	normal	0	normal	normal	0	1	not underweight
1429HMET161	0	1	1	<06,0	0	1	38.7283	1	inadequate	1	0	male	0	12-24mo	6mo and more	0	1	normal	0	too high	elevated	0	1	underweight
1429HMET162	0	0	0	<06,0	0	0	38.3667	1	adequate	0	1	male	1	24 mo and more	6mo and more	0	0	normal	1	normal	normal	0	2	not underweight
1429HMET163	0	1	1	<06,0	1	1	47.8351	0	adequate	0	0	female	0	less than 12 mo	less than 6mo	0	1	normal	0	normal	normal	0	1	not underweight
1429HMET164	0	1	1	<06,0	1	1	57.8953	1	adequate	0	0	female	0	24 mo and more	6mo and more	0	1	normal	1	too high	elevated	0	1	not underweight
1429HMET166	0	1	1	<06,0	0	1	53.6871	1	adequate	0	0	female	0	24 mo and more	less than 6mo	0	1	normal	0	normal	normal	0	1	underweight
1429HMET167	0	1	1	<06,0	0	1	58.8158	1	inadequate	1	0	male	0	less than 12 mo	less than 6mo	1	1	normal	0	normal	elevated	0	2	not underweight
1429HMET168	0	0	0	<06,0	0	0	36.0982	0	adequate	1	0	female	0	NA	6mo and more	0	0	normal	0	normal	normal	0	2	not underweight
1429HMET169	0	0	0	<06,0	0	0	40.6023	0	adequate	0	0	male	0	24 mo and more	6mo and more	0	0	normal	0	too high	normal	0	3	not underweight
1429HMET170	0	0	0	<06,0	NA	NA	35.638	1	adequate	0	0	female	0	less than 12 mo	less than 6mo	0	NA	normal	0	NA	NA	0	2	not underweight
1429HMET171	0	0	0	6	0	0	29.4243	1	adequate	0	1	male	1	less than 12 mo	6mo and more	0	0	normal	0	normal	normal	0	2	not underweight
1429HMET172	1	1	1	<06,0	0	1	43.4297	0	inadequate	0	0	male	0	less than 12 mo	less than 6mo	1	1	normal	0	normal	normal	0	1	NA
1429HMET173	0	0	0	<06,0	1	0	31.8901	0	adequate	0	0	female	1	less than 12 mo	6mo and more	0	0	normal	0	too high	normal	0	2	underweight
1429HMET174	0	0	0	<06,0	1	1	46.52	0	adequate	1	0	female	0	24 mo and more	6mo and more	0	1	normal	0	normal	normal	0	1	not underweight
1429HMET175	0	0	0	<06,0	0	1	52.635	0	adequate	1	0	female	0	24 mo and more	6mo and more	0	1	normal	0	NA	normal	0	1	not underweight
1429HMET176	1	0	0	<06,0	1	1	34.7832	1	inadequate	0	0	male	0	24 mo and more	6mo and more	0	1	normal	0	normal	normal	0	1	not underweight
1429HMET177	0	1	1	<06,0	1	1	56.909	0	adequate	0	0	female	0	12-24mo	less than 6mo	0	1	normal	0	normal	normal	0	2	not underweight
1429HMET178	0	1	1	<06,0	0	1	39.1886	0	adequate	0	0	female	0	less than 12 mo	6mo and more	1	1	normal	0	normal	normal	0	1	underweight
1429HMET179	1	1	1	<06,0	0	1	47.4077	0	adequate	1	0	female	0	24 mo and more	6mo and more	0	1	normal	0	normal	elevated	0	1	not underweight
1429HMET180	0	1	1	<06,0	1	1	41.753	0	inadequate	1	0	male	0	less than 12 mo	6mo and more	1	1	normal	0	normal	normal	0	2	not underweight
1429HMET181	0	0	1	<06,0	0	0	41.2269	0	adequate	1	0	female	0	less than 12 mo	less than 6mo	0	0	normal	1	too high	normal	0	2	not underweight
1429HMET182	0	1	1	<06,0	1	0	53.1611	0	inadequate	0	1	male	0	24 mo and more	6mo and more	0	0	normal	0	normal	normal	0	2	not underweight
1429HMET183	1	1	1	<06,0	0	0	24.723	1	adequate	0	0	male	0	less than 12 mo	less than 6mo	0	0	normal	0	normal	normal	0	1	not underweight
1429HMET184	1	1	1	<06,0	0	1	25.8408	1	adequate	0	0	female	0	24 mo and more	less than 6mo	0	1	normal	1	too high	normal	1	2	not underweight
1429HMET185	0	1	1	<06,0	0	0	48.3611	0	inadequate	0	0	female	0	less than 12 mo	less than 6mo	0	0	normal	0	NA	NA	0	1	not underweight
1429HMET186	0	0	0	<06,0	0	0	48.3611	0	inadequate	1	0	male	1	less than 12 mo	less than 6mo	0	0	normal	0	NA	NA	0	1	not underweight
1429HMET187	1	1	1	<06,0	1	1	24.723	0	inadequate	0	0	female	0	24 mo and more	less than 6mo	0	1	normal	0	normal	normal	0	1	not underweight
1429HMET188	0	1	1	7	1	1	56.7775	0	adequate	1	0	male	0	24 mo and more	less than 6mo	1	1	normal	0	normal	normal	0	1	not underweight
1429HMET189	0	1	1	<06,0	0	1	59.8678	0	adequate	1	0	female	0	12-24mo	less than 6mo	0	1	normal	0	too high	normal	0	2	NA
1429HMET190	0	0	1	<06,0	0	1	53.2268	1	adequate	0	0	male	0	24 mo and more	less than 6mo	1	1	normal	0	normal	normal	0	2	not underweight
1429HMET191	0	1	1	<06,0	1	1	59.5062	0	inadequate	0	0	female	0	less than 12 mo	6mo and more	0	1	normal	0	normal	normal	0	2	underweight
1429HMET192	0	1	1	<06,0	0	0	29.9175	0	adequate	1	1	female	1	12-24mo	less than 6mo	0	0	normal	1	normal	normal	0	2	not underweight
1429HMET193	0	0	0	<06,0	0	0	29.9175	0	adequate	0	0	female	0	12-24mo	less than 6mo	0	0	normal	0	too high	elevated	0	2	not underweight
1429HMET194	0	1	1	<06,0	0	1	41.0954	1	inadequate	0	0	male	0	24 mo and more	6mo and more	1	1	normal	0	normal	normal	0	1	not underweight
1429HMET195	0	0	1	<06,0	1	1	46.4214	0	adequate	1	0	male	0	24 mo and more	6mo and more	1	1	normal	0	too high	normal	0	2	not underweight
1429HMET196	0	0	0	<06,0	1	1	45.4022	0	adequate	0	0	female	0	24 mo and more	less than 6mo	0	1	normal	0	normal	normal	0	1	not underweight
1429HMET197	0	0	0	<06,0	0	1	47.4735	0	adequate	1	0	female	0	24 mo and more	6mo and more	1	1	normal	0	normal	normal	0	1	NA
1429HMET198	0	0	0	<06,0	1	1	59.4076	0	inadequate	0	0	male	0	12-24mo	6mo and more	0	1	normal	0	normal	normal	0	1	not underweight
1429HMET199	0	0	0	<06,0	1	1	44.9091	1	adequate	1	0	female	0	24 mo and more	6mo and more	1	1	normal	0	normal	normal	0	1	not underweight
1429HMET200	1	0	0	14	1	0	39.3859	1	adequate	1	0	male	0	24 mo and more	6mo and more	0	0	normal	0	too high	elevated	0	1	underweight
1429HMET201	1	1	1	<06,0	1	1	41.1941	0	adequate	0	0	female	0	24 mo and more	6mo and more	0	1	normal	0	normal	normal	0	2	not underweight
1429HMET202	0	0	1	<06,0	1	0	52.2076	0	adequate	1	1	female	0	24 mo and more	6mo and more	0	0	normal	0	normal	normal	0	2	not underweight
1429HMET203	0	1	1	<06,0	1	1	58.75	0	adequate	1	0	female	0	24 mo and more	6mo and more	0	1	normal	0	normal	normal	0	1	underweight
1429HMET204	0	0	0	13	1	1	59.3418	1	adequate	1	0	male	1	less than 12 mo	6mo and more	1	1	normal	1	normal	normal	0	1	underweight
1429HMET205	0	1	1	<06,0	1	0	29.9832	0	adequate	0	0	female	0	NA	6mo and more	0	0	normal	0	normal	elevated	0	1	not underweight
1429HMET206	1	1	1	7	1	1	27.1887	0	adequate	0	0	female	1	24 mo and more	6mo and more	0	1	normal	0	normal	normal	0	1	underweight
1429HMET207	1	1	1	14	0	1	46.9803	0	adequate	1	0	male	1	24 mo and more	6mo and more	0	1	normal	1	normal	normal	0	2	not underweight
1429HMET208	0	0	0	19	1	1	37.1503	0	adequate	1	1	female	0	24 mo and more	less than 6mo	0	1	normal	0	NA	NA	0	1	not underweight
1429HMET209	0	1	1	<06,0	1	1	27.9449	0	adequate	0	0	female	1	24 mo and more	6mo and more	0	1	normal	0	too high	elevated	0	1	not underweight
1429HMET212	0	1	1	<06,0	1	1	52.2405	1	adequate	0	0	female	0	less than 12 mo	less than 6mo	0	1	normal	0	normal	elevated	0	2	underweight
1429HMET215	1	1	1	<06,0	1	1	50.9583	0	adequate	1	0	female	0	24 mo and more	6mo and more	0	1	normal	0	too high	normal	0	1	not underweight
1429HMET217	1	1	1	<06,0	0	0	30.7394	0	adequate	0	0	female	0	24 mo and more	6mo and more	1	1	normal	0	normal	normal	0	1	not underweight
1429HMET219	0	0	0	11	1	1	52.4378	1	inadequate	0	0	female	1	24 mo and more	6mo and more	0	1	normal	0	normal	normal	0	1	not underweight
1429HMET220	0	0	0	9	0	0	44.6132	0	adequate	0	0	female	0	24 mo and more	less than 6mo	0	1	normal	0	too high	elevated	0	1	not underweight
1429HMET222	1	1	1	<06,0	NA	NA	50.3666	0	inadequate	0	0	male	0	24 mo and more	6mo and more	0	NA	normal	0	NA	NA	0	1	not underweight
1429HMET223	0	0	0	<06,0	1	1	41.4571	1	adequate	0	1	female	0	12-24mo	6mo and more	0	1	normal	0	normal	normal	0	1	not underweight
1429HMET224	0	1	1	<06,0	1	1	39.7475	1	adequate	1	0	female	1	24 mo and more	6mo and more	0	1	normal	0	normal	normal	0	1	not underweight
1429HMET226	0	0	0	<06,0	NA	NA	25.6764	0	adequate	0	0	female	1	24 mo and more	6mo and more	0	NA	normal	1	normal	normal	0	1	underweight
1429HMET227	0	1	1	<06,0	1	1	42.8379	0	adequate	0	0	male	0	24 mo and more	6mo and more	1	1	normal	0	normal	normal	0	1	not underweight
1429HMET228	0	0	0	<06,0	1	1	51.0241	1	adequate	1	0	female	0	24 mo and more	6mo and more	0	1	normal	0	normal	normal	0	1	not underweight
1429HMET229	0	1	1	<06,0	1	1	48.1639	1	adequate	1	0	female	1	24 mo and more	less than 6mo	1	1	normal	1	NA	normal	0	1	not underweight
1429HMET230	1	1	1	<06,0	0	1	50.2351	1	adequate	1	0	female	0	12-24mo	less than 6mo	0	1	normal	0	too high	elevated	0	2	not underweight
1429HMET231	0	1	1	<06,0	1	0	59.3418	0	adequate	0	0	female	0	less than 12 mo	less than 6mo	0	0	normal	0	normal	elevated	0	2	not underweight
1429HMET232	0	1	1	<06,0	0	1	29.3915	1	inadequate	1	0	female	1	24 mo and more	6mo and more	1	1	normal	1	too high	elevated	1	2	not underweight
1429HMET233	1	1	1	<06,0	0	1	57.1391	1	adequate	1	0	male	0	24 mo and more	6mo and more	0	1	normal	0	normal	normal	0	2	not underweight
1429HMET234	1	1	1	<06,0	1	0	45.994	0	adequate	1	0	female	1	24 mo and more	6mo and more	0	0	normal	0	normal	normal	0	2	underweight
1429HMET237	1	0	1	<06,0	1	0	50.3337	0	adequate	1	0	female	0	24 mo and more	6mo and more	0	0	normal	0	normal	normal	0	2	underweight
1429HMET238	0	0	0	<06,0	1	1	37.2489	1	adequate	0	0	female	0	less than 12 mo	6mo and more	1	1	normal	1	normal	normal	0	2	not underweight
1429HMET240	0	1	1	12	0	0	29.7531	0	adequate	0	0	female	0	NA	6mo and more	0	0	normal	0	normal	normal	0	1	not underweight
1429HMET241	1	0	0	20	1	0	34.7503	0	adequate	0	0	male	0	24 mo and more	less than 6mo	0	0	normal	1	normal	normal	0	2	not underweight
1429HMET242	0	1	1	<06,0	1	1	25.1175	0	adequate	1	0	male	1	24 mo and more	6mo and more	0	1	normal	1	normal	normal	0	1	not underweight
1429HMET243	0	0	0	<06,0	1	0	29.8189	1	inadequate	0	0	male	1	24 mo and more	less than 6mo	0	0	normal	1	normal	normal	0	1	not underweight
1429HMET244	0	0	0	<06,0	0	0	25.0518	0	adequate	0	0	male	1	24 mo and more	6mo and more	0	0	normal	1	normal	normal	0	1	not underweight
1429HMET245	0	1	1	16	0	0	36.8873	0	adequate	1	1	female	0	24 mo and more	less than 6mo	0	0	normal	0	too high	normal	0	1	not underweight
1429HMET246	0	1	0	<06,0	0	0	42.1146	0	adequate	0	0	female	1	24 mo and more	less than 6mo	0	0	normal	0	normal	normal	0	2	not underweight
1429HMET247	0	0	0	<06,0	1	1	53.5227	1	adequate	0	0	male	0	12-24mo	6mo and more	0	1	normal	0	too high	normal	0	1	not underweight
1429HMET248	0	0	0	<06,0	0	0	46.9803	1	inadequate	1	0	female	1	less than 12 mo	6mo and more	1	1	normal	1	too high	normal	1	1	not underweight
1429HMET249	0	0	0	<06,0	0	0	27.3202	0	inadequate	0	0	female	0	less than 12 mo	6mo and more	0	0	normal	1	too high	normal	0	1	not underweight
1429HMET250	0	1	1	<06,0	1	0	25.512	0	adequate	1	0	male	0	24 mo and more	6mo and more	1	1	normal	0	normal	normal	0	1	not underweight
1429HMET251	0	0	0	<06,0	0	0	26.7614	0	adequate	0	0	female	1	NA	less than 6mo	0	0	normal	0	normal	elevated	0	2	not underweight
1429HMET256	1	1	1	<06,0	0	1	26.6627	0	adequate	0	0	female	0	NA	6mo and more	0	1	normal	0	normal	normal	0	1	not underweight
1429HMET257	1	1	1	10	0	1	31.6271	1	adequate	0	0	female	0	less than 12 mo	6mo and more	0	1	normal	0	NA	NA	0	1	not underweight
1429HMET258	0	0	0	<06,0	0	0	26.3011	1	adequate	0	0	female	1	24 mo and more	6mo and more	1	1	normal	1	normal	normal	0	3	not underweight
1429HMET259	1	1	1	<06,0	0	1	32.8106	1	adequate	1	0	female	1	less than 12 mo	less than 6mo	1	1	normal	1	too high	normal	0	2	underweight
1429HMET260	0	0	0	<06,0	0	0	28.7011	0	inadequate	0	0	male	0	24 mo and more	6mo and more	0	0	normal	0	normal	NA	0	3	not underweight
1429HMET261	1	1	1	31	0	0	26.2025	0	inadequate	1	0	male	0	less than 12 mo	6mo and more	0	0	normal	1	too high	elevated	0	1	not underweight
1429HMET262	1	1	1	<06,0	1	1	38.9256	0	inadequate	1	0	male	0	24 mo and more	6mo and more	0	1	normal	0	too high	elevated	0	1	not underweight
1429HMET264	1	1	1	7	1	1	58.4542	0	adequate	1	0	male	0	24 mo and more	less than 6mo	0	1	normal	0	normal	normal	0	1	underweight
1429HMET265	0	1	1	<06,0	1	0	45.7639	0	adequate	0	0	female	0	24 mo and more	6mo and more	0	1	normal	0	normal	normal	0	1	not underweight
1429HMET266	0	0	0	<06,0	1	1	30.312	0	adequate	0	0	male	0	NA	6mo and more	0	1	normal	0	normal	NA	0	1	not underweight
1429HMET267	1	1	1	20	0	1	31.4955	1	adequate	1	0	female	0	less than 12 mo	6mo and more	0	1	normal	1	normal	normal	0	2	underweight
1429HMET268	0	1	1	<06,0	0	1	33.5996	1	inadequate	0	0	female	0	12-24mo	6mo and more	0	1	normal	0	too high	elevated	0	1	not underweight
1429HMET269	1	0	1	17	1	1	44.0872	1	adequate	0	0	male	0	24 mo and more	6mo and more	1	1	normal	0	normal	normal	0	1	not underweight
1429HMET270	1	0	0	<06,0	1	1	46.1913	0	adequate	0	0	female	1	less than 12 mo	6mo and more	0	1	normal	1	too high	normal	0	2	not underweight
1429HMET271	0	1	1	<06,0	1	0	36.2626	1	adequate	0	0	male	0	24 mo and more	6mo and more	0	0	normal	1	too high	elevated	0	1	not underweight
1429HMET272	0	0	0	<06,0	0	1	32.5147	0	adequate	0	0	female	0	24 mo and more	6mo and more	0	1	normal	1	normal	elevated	0	1	not underweight
1429HMET273	1	0	0	<06,0	0	1	48.0324	0	adequate	1	0	female	0	24 mo and more	6mo and more	0	1	normal	0	normal	normal	0	1	not underweight
1429HMET274	1	1	1	<06,0	0	1	44.1858	1	adequate	0	0	male	0	24 mo and more	less than 6mo	0	NA	normal	0	too high	normal	0	1	not underweight
1429HMET275	1	1	1	11	1	0	30.3449	1	adequate	0	0	male	0	NA	less than 6mo	0	0	normal	0	normal	normal	0	1	not underweight
1429HMET276	1	1	1	<06,0	0	1	57.1062	0	adequate	1	0	female	0	24 mo and more	less than 6mo	0	1	normal	0	normal	normal	0	2	not underweight
1429HMET277	1	1	1	29	1	1	34.7174	0	adequate	0	0	male	0	12-24mo	6mo and more	0	1	normal	0	normal	elevated	0	2	not underweight
1429HMET278	1	0	0	8	0	1	25.4463	1	inadequate	0	0	female	0	12-24mo	less than 6mo	0	1	normal	1	too high	elevated	1	1	not underweight
1429HMET279	0	1	1	<06,0	1	0	27.386	1	inadequate	1	0	male	0	NA	less than 6mo	0	0	normal	1	too high	normal	0	1	not underweight
1429HMET281	1	1	1	29	1	0	31.5613	1	adequate	0	0	male	0	24 mo and more	less than 6mo	0	0	normal	1	normal	NA	0	2	not underweight
1429HMET282	1	1	1	<06,0	0	1	55.1994	0	adequate	1	0	male	1	12-24mo	6mo and more	1	1	normal	1	too high	normal	0	2	not underweight
1429HMET283	1	0	0	23	0	1	37.5777	0	adequate	1	1	female	0	24 mo and more	6mo and more	0	1	normal	0	too high	normal	0	2	not underweight
1429HMET284	0	1	1	<06,0	1	0	32.9092	0	inadequate	0	0	female	0	NA	less than 6mo	0	0	normal	0	NA	NA	0	1	not underweight
1429HMET285	0	0	0	9	1	0	42.9365	0	adequate	0	0	female	0	24 mo and more	less than 6mo	0	0	normal	0	normal	normal	0	2	not underweight
1429HMET287	0	0	0	<06,0	1	1	57.0733	0	adequate	1	0	female	0	24 mo and more	less than 6mo	0	1	normal	0	normal	normal	0	1	underweight
1429HMET288	1	1	1	<06,0	1	0	51.3857	0	adequate	1	0	male	0	24 mo and more	less than 6mo	0	0	normal	0	normal	normal	0	2	not underweight
1429HMET289	0	1	1	<06,0	0	0	26.4655	0	adequate	0	0	female	0	24 mo and more	6mo and more	0	0	normal	1	NA	NA	0	2	not underweight
1429HMET291	0	1	1	<06,0	0	1	44.5803	1	adequate	1	0	female	0	24 mo and more	6mo and more	0	1	normal	0	too high	elevated	0	1	not underweight
1429HMET292	0	0	0	<06,0	1	1	47.1447	1	adequate	1	0	male	0	24 mo and more	6mo and more	0	1	normal	0	too high	normal	1	1	not underweight
1429HMET293	1	0	0	<06,0	1	1	46.5858	1	inadequate	0	0	female	0	24 mo and more	6mo and more	0	1	normal	0	normal	normal	0	1	not underweight
1429HMET295	0	0	0	<06,0	0	1	48.394	0	adequate	1	0	female	0	24 mo and more	less than 6mo	0	1	normal	0	too high	normal	0	1	not underweight
1429HMET296	1	1	1	6	0	1	56.5144	0	adequate	0	0	male	0	less than 12 mo	6mo and more	1	1	normal	0	too high	elevated	0	1	not underweight
1429HMET297	1	1	1	8	0	0	53.0296	0	adequate	1	1	male	0	less than 12 mo	6mo and more	0	0	normal	0	NA	NA	0	2	not underweight
1429HMET298	1	1	1	<06,0	1	1	49.8734	0	adequate	1	0	female	0	24 mo and more	less than 6mo	0	1	normal	0	too high	elevated	0	2	not underweight
1429HMET299	1	1	1	<06,0	0	1	37.8407	1	adequate	0	0	male	0	12-24mo	6mo and more	1	1	normal	0	normal	normal	1	1	underweight
1429HMET300	1	1	1	26	0	0	29.7202	0	adequate	0	0	male	0	less than 12 mo	6mo and more	0	0	normal	1	normal	normal	0	3	not underweight
1429HJRA114	0	1	1	<06,0	0	1	55.3967	0	inadequate	0	0	male	0	24 mo and more	6mo and more	0	1	too high	0	too high	normal	1	1	not underweight
1429HJRA128	1	1	1	5	1	1	37.5119	0	inadequate	0	0	female	0	24 mo and more	6mo and more	0	1	too high	0	normal	normal	0	1	not underweight
1429HJRA146	0	0	0	15	1	1	51.3857	1	adequate	1	0	female	0	12-24mo	6mo and more	1	1	too high	0	NA	normal	0	1	not underweight
1429HJRA148	1	1	1	<06,0	1	1	48.4597	1	inadequate	0	0	female	1	24 mo and more	6mo and more	0	1	too high	0	too high	normal	0	1	not underweight
1429HJRA156	0	0	0	<06,0	1	1	56.1199	0	adequate	1	0	male	1	less than 12 mo	6mo and more	0	1	too high	0	normal	normal	0	1	not underweight
1429HJRA163	0	0	0	<06,0	1	0	53.0624	0	adequate	0	0	female	0	24 mo and more	less than 6mo	0	0	too high	0	normal	normal	0	2	not underweight
1429HJRA215	0	0	0	5	0	1	34.6188	1	adequate	0	0	female	1	24 mo and more	6mo and more	0	1	too high	0	NA	NA	0	1	not underweight
1429HMET210	0	1	1	<06,0	1	0	34.027	0	inadequate	1	0	male	0	NA	6mo and more	0	0	too high	0	normal	elevated	0	2	not underweight
1429HJRA001	0	0	0	<06,0	1	1	51.8789	0	adequate	0	0	female	1	NA	NA	1	1	NA	0	NA	NA	0	2	not underweight
1429HJRA005	0	0	0		0	1	34.4544	0	inadequate	0	0	male	NA	less than 12 mo	6mo and more	0	1	NA	NA	NA	NA	0	2	not underweight
1429HJRA019	0	0	0	<06,0	0	1	27.5504	1	adequate	0	0	female	0	12-24mo	6mo and more	0	1	NA	1	NA	NA	0	2	not underweight
1429HJRA170	0	1	1	<06,0	1	0	27.9449	0	adequate	0	0	male	1	NA	6mo and more	0	0	NA	1	NA	NA	0	1	not underweight
1429HJRA242	1	1	1	<06,0	1	1	51.0899	1	adequate	0	0	female	0	24 mo and more	6mo and more	0	1	NA	0	NA	NA	0	1	not underweight
1429HMET003	0	0	0	<06,0	0	1	43.594	1	adequate	0	0	male	NA	24 mo and more	6mo and more	0	1	NA	1	NA	NA	0	1	not underweight
1429HMET006	1	1	1	8	0	1	52.1419	1	adequate	1	0	female	0	12-24mo	less than 6mo	1	1	NA	0	NA	NA	0	1	NA
1429HMET017	0	0	0	<06,0	1	1	30.4106	1	inadequate	0	0	female	0	24 mo and more	6mo and more	0	1	NA	0	NA	NA	0	2	underweight
1429HMET020	0	1	1	<06,0	0	0	26.1696	1	inadequate	0	1	female	0	12-24mo	less than 6mo	0	1	NA	1	NA	NA	0	2	NA
1429HMET021	1	1	1	18	0	0	57.8953	1	inadequate	0	0	male	0	24 mo and more	6mo and more	0	1	NA	0	NA	NA	0	1	not underweight
1429HMET023	0	1	1	6	0	0	28.5367	1	adequate	0	0	female	0	NA	6mo and more	0	0	NA	0	NA	NA	0	1	not underweight
1429HMET030	1	0	0		0	0	32.975	0	adequate	0	1	female	NA	less than 12 mo	6mo and more	1	1	NA	NA	NA	NA	0	1	not underweight
1429HMET031	1	0	0		1	1	45.6324	1	inadequate	0	0	male	0	less than 12 mo	less than 6mo	0	1	NA	0	NA	NA	0	1	not underweight
1429HMET050	0	0	0		NA	NA	43.9228	1	adequate	0	0	female	NA	NA	6mo and more	0	NA	NA	NA	NA	NA	0	1	not underweight
1429HMET102	0	1	1	<06,0	0	1	44.2844	1	inadequate	1	1	male	0	24 mo and more	6mo and more	0	1	NA	0	NA	NA	0	1	not underweight
1429HMET104	0	0	0	<06,0	1	0	52.9967	1	adequate	1	0	female	0	24 mo and more	less than 6mo	0	0	NA	0	NA	NA	0	3	not underweight
1429HMET106	0	0	1	<06,0	0	0	39.4187	1	adequate	1	0	female	0	less than 12 mo	less than 6mo	1	1	NA	0	NA	NA	0	1	not underweight
1429HMET108	0	1	1		1	1	40.9639	1	adequate	0	0	male	NA	12-24mo	6mo and more	0	1	NA	NA	NA	NA	0	1	not underweight
1429HMET111	1	1	1	<06,0	0	0	27.5833	1	inadequate	0	0	male	1	NA	less than 6mo	1	1	NA	0	NA	NA	0	1	not underweight
1429HMET114	0	1	1	<06,0	0	1	39.2215	1	adequate	0	0	female	0	24 mo and more	less than 6mo	0	1	NA	0	NA	NA	0	1	not underweight
1429HMET126	0	0	0		1	1	33.2051	1	adequate	0	0	male	NA	24 mo and more	6mo and more	0	1	NA	NA	NA	NA	0	1	not underweight
1429HMET225	1	1	1	<06,0	0	0	27.7148	0	adequate	0	0	female	1	24 mo and more	6mo and more	0	0	NA	1	NA	NA	0	2	underweight
1429HMET235	0	1	1	<06,0	0	0	39.6818	0	inadequate	0	0	female	0	24 mo and more	6mo and more	0	0	NA	0	NA	NA	0	1	not underweight
1429HMET236	0	1	1	<6,0	1	0	53.0296	0	adequate	0	0	female	0	24 mo and more	6mo and more	0	0	NA	0	NA	NA	0	2	not underweight
